# Supplementary material for: Characterization of Antibodies against Receptor Activity-Modifying Protein 1 (RAMP1): A Cautionary Tale
Source: Int J Mol Sci. 2022 Dec 16;23(24):16035. doi: 10.3390/ijms232416035 (PMC9787598; doi:10.3390/ijms232416035)
Supplement: Supplementary file 1 [file ijms-23-16035-s001.zip]

Archive with 1 entries (1 files):
- ijms-2055689-supplementary.pdf
